# Supplementary material for: Screening of Alfalfa Varieties Resistant to Phytophthora cactorum and Related Resistance Mechanism
Source: Plants (Basel). 2023 Feb 5;12(4):702. doi: 10.3390/plants12040702 (PMC9966651; doi:10.3390/plants12040702)
Supplement: Supplementary file 1 [file plants-12-00702-s001.zip]

Archive with 1 entries (1 files):
- plants-2186205-supplementary.pdf
